# Supplementary material for: The Shivplot: a graphical display for trend elucidation and exploratory analysis of microarray data
Source: Source Code Biol Med. 2006 Nov 8;1:6. doi: 10.1186/1751-0473-1-6 (PMC1679802; doi:10.1186/1751-0473-1-6)
Supplement: Additional file 3 — example.txt. This file contains some artificial data in a flat file format that is easily manipulated by R and S-PLUS. It is used in the tutorial, and can be used as a file format template for those unfamiliar with the import utilities of R and S-PLUS. [file 1751-0473-1-6-S3.txt]

Replicate1	Replicate2	Replicate3
1	11.04	11.158	11.037
2	11.568	11.65	11.642
3	11.963	12.063	12.053
4	8.93	9.046	9.119
5	9.936	10.045	10.066
6	10.44	10.52	10.521
7	10.342	10.376	10.386
8	10.46	10.472	10.448
9	12.442	12.45	12.45
10	11.375	11.432	11.468
11	8.773	8.871	8.892
12	10.288	10.624	10.632
13	12.539	12.662	12.648
14	10.741	10.816	10.847
15	10.239	10.272	10.268
16	12.867	12.887	12.867
17	10.246	10.329	10.338
18	9.89	9.921	9.843
19	9.248	9.271	9.236
20	11.946	11.998	12.011
21	9.742	9.685	9.729
22	10.733	10.788	10.782
23	9.049	9.261	9.299
24	8.555	8.705	8.589
25	5.047	5.131	4.981
26	9.325	9.477	9.476
27	10.487	10.536	10.51
28	10.47	10.545	10.534
29	9.536	9.556	9.528
30	7.194	7.703	7.789
31	9.235	9.477	9.495
32	8.672	8.743	8.719
33	9.408	9.542	9.501
34	10.077	10.181	10.224
35	9.176	9.172	9.199
36	9	9.282	9.243
37	10.252	10.23	10.24
38	10.814	10.882	10.874
39	9.589	9.671	9.752
40	8.292	8.334	8.265
41	9.617	9.626	9.592
42	11.211	11.17	11.141
43	8.195	8.208	8.22
44	7.574	7.639	7.626
45	8.18	8.191	8.173
46	9.339	9.411	9.41
47	9.253	9.298	9.264
48	9.595	9.705	9.738
49	9.665	9.702	9.688
50	7.542	7.698	7.738
51	7.702	7.68	7.7
52	9.648	9.814	9.861
53	10.206	10.294	10.282
54	9.741	9.873	9.85
55	10.592	10.619	10.606
56	8.659	8.76	8.75
57	8.65	8.746	8.763
58	11.069	11.129	11.091
59	11.068	11.084	11.103
60	8.757	8.739	8.765
61	12.334	12.334	12.353
62	11.509	11.546	11.538
63	6.327	6.301	6.331
64	7.502	7.423	7.523
65	5.954	5.956	5.941
66	11.106	11.222	11.197
67	10.19	10.128	10.12
68	10.762	10.772	10.773
69	10.794	10.846	10.877
70	11.05	11.044	11.035
71	8.354	8.493	8.483
72	9.575	9.607	9.645
73	9.845	9.822	9.825
74	6.415	6.605	6.541
75	11.051	10.942	10.967
76	6.436	6.66	6.652
77	7.9	7.819	7.814
78	12.479	12.513	12.481
79	12.052	12.147	12.16
80	10.061	10.075	10.074
81	8.417	8.582	8.701
82	10.388	10.441	10.536
83	9.366	9.552	9.51
84	9.6	9.754	9.769
85	11.869	11.849	11.84
86	9.524	9.627	9.612
87	8.267	8.286	8.281
88	10.697	10.745	10.677
89	8.994	9.052	9.045
90	9.535	9.672	9.718
91	11.366	11.346	11.297
92	8.099	8.117	8.11
93	8.696	8.878	8.817
94	8.774	8.794	8.784
95	8.034	8.215	8.177
96	9.613	9.759	9.705
97	8.805	8.997	9.011
98	7.84	8.034	8.07
99	7.06	7.137	7.197
100	8.366	8.314	8.277
