# Supplementary material for: The Shivplot: a graphical display for trend elucidation and exploratory analysis of microarray data
Source: Source Code Biol Med. 2006 Nov 8;1:6. doi: 10.1186/1751-0473-1-6 (PMC1679802; doi:10.1186/1751-0473-1-6)
Supplement: Additional file 4 — alternate.txt. This file contains some artificial data in a flat file format that is easily manipulated by R and S-PLUS. It is used in the tutorial, and can be used as a file format template for those unfamiliar with the import utilities of R and S-PLUS. [file 1751-0473-1-6-S4.txt]

AltReplicate1	AltReplicate2	AltReplicate3
1	8.122	8.08	8.034
2	8.34	8.239	8.284
3	5.95	6.011	5.937
4	8.475	8.568	8.464
5	3.689	3.688	3.708
6	5.964	6.053	5.971
7	4.7	4.698	4.669
8	4.552	4.575	4.565
9	3.595	3.542	3.569
10	3.761	3.857	3.786
11	6.351	6.434	6.339
12	7.275	7.439	7.323
13	6.044	6.276	6.224
14	8.396	8.417	8.423
15	7.109	7.173	7.146
16	6.82	6.798	6.834
17	5.102	5.169	5.088
18	5.249	5.201	5.239
19	8.89	8.967	8.919
20	6.675	6.629	6.631
21	9.045	9.094	9.121
22	10.188	10.139	10.132
23	12.261	12.169	12.257
24	11.809	11.758	11.778
25	11.036	10.928	11.054
26	9.468	9.522	9.573
27	11.128	11.074	11.164
28	11.493	11.416	11.494
29	9.722	9.735	9.725
30	10.76	10.768	10.75
31	11.483	11.417	11.5
32	8.696	8.615	8.696
33	12.117	12.127	12.136
34	12.18	12.17	12.161
35	9.852	9.778	9.853
36	9.815	9.719	9.752
37	11.579	11.699	11.606
38	11.338	11.332	11.394
39	11.951	11.935	11.978
40	11.338	11.425	11.343
41	9.505	9.526	9.512
42	12.701	12.633	12.678
43	12.053	11.911	12.07
44	10.63	10.595	10.629
45	12.114	12.137	12.116
46	11.878	11.818	11.913
47	11.189	11.214	11.213
48	9.703	9.723	9.704
49	9.371	9.285	9.341
50	11.804	11.791	11.813
51	11.533	11.583	11.537
52	12.169	12.203	12.205
53	12.294	12.239	12.284
54	10.322	10.15	10.334
55	11.754	11.741	11.798
56	7.982	8.043	8.073
57	11.192	11.192	11.119
58	10.381	10.133	10.333
59	11.802	11.736	11.809
60	10.685	10.611	10.673
61	9.597	9.631	9.653
62	10.697	10.62	10.698
63	8.981	9.006	8.93
64	10.649	10.664	10.655
65	10.38	10.364	10.426
66	9.341	9.385	9.338
67	9.337	9.227	9.354
68	9.373	9.191	9.278
69	10.435	10.331	10.441
70	7.708	7.65	7.686
71	8.141	8.2	8.111
72	6.89	6.911	6.848
73	9.867	9.947	9.855
74	8.403	8.427	8.408
75	7.164	7.218	7.123
76	9.76	9.769	9.758
77	7.039	6.856	6.868
78	11.219	11.245	11.184
79	9.293	9.269	9.39
80	11.541	11.457	11.504
81	9.38	9.35	9.332
82	12.595	12.542	12.573
83	12.235	12.195	12.243
84	11.856	11.773	11.871
85	11.805	11.842	11.797
86	10.865	10.761	10.771
87	8.92	8.922	8.948
88	9.394	9.423	9.209
89	10.706	10.703	10.688
90	6.444	6.274	6.35
91	6.704	6.367	6.718
92	7.964	7.975	8.001
93	9.602	9.571	9.597
94	9.95	9.944	9.942
95	11.03	10.921	11.016
96	9.172	8.991	9.171
97	7.473	7.503	7.548
98	11.837	11.77	11.819
99	9.862	9.865	9.782
100	10.291	10.336	10.328
