# Supplementary material for: The Shivplot: a graphical display for trend elucidation and exploratory analysis of microarray data
Source: Source Code Biol Med. 2006 Nov 8;1:6. doi: 10.1186/1751-0473-1-6 (PMC1679802; doi:10.1186/1751-0473-1-6)
Supplement: Additional file 5 — source distribution of R shivplot package. This file is a compressed archive of the source files necessary to build the shivplot library in R. [file 1751-0473-1-6-S5.zi › README1.txt]

This readme document is located in the "Additional File 5 - source distribution of R shivplot package" zip archive.  The other file in this archive, "shivplots_1.0.tar.gz" is the standard "tarball" source code archive for the shivplot library.  Please use this file for installation (see the section on "Add-on packages" in "R Installation and Administration" for instructions on how to do this).
