# Supplementary material for: The Shivplot: a graphical display for trend elucidation and exploratory analysis of microarray data
Source: Source Code Biol Med. 2006 Nov 8;1:6. doi: 10.1186/1751-0473-1-6 (PMC1679802; doi:10.1186/1751-0473-1-6)
Supplement: Additional file 6 — Windows binary distribution of R shivplot package. This file is a compressed archive of the windows binary distribution of the shivplot library. [file 1751-0473-1-6-S6.addi]

Archive with 2 entries (2 files):
- shivplots_1.0.zip
- README2.txt
